# Supplementary material for: Concerted evolution of metabolic rate, economics of mating, ecology, and pace of life across seed beetles
Source: Proc Natl Acad Sci U S A. 2022 Aug 9;119(33):e2205564119. doi: 10.1073/pnas.2205564119 (PMC9388118; doi:10.1073/pnas.2205564119)
Supplement: Supplementary File [file pnas.2205564119.sd02.xlsx]

## Sheet: correlation matrix
Dataset S2. Correlation matrix for the 28 species specific measures of life history (blue font) and economics of mating (red font).
	Body weight males	Body weight females	Lifespan females	Lifespan males	Fecundity	PO females	PO males	RMR females	RMR males	RQ females	RQ males	Ejaculate volume um 3	Cost of reproduction females	Cost of mating females	Cost of mult mating females LS	Cost of mult mating females FEC	Cost of mating males	Ejaculate decay rate	Mating duration	Bursa area	Spermatheca area	Ring prescence	Tooth prescence	Genital harmfulness	RQ change females	RQ change males	RMR change females
Body weight females	0.944338
Lifespan females	0.824823	0.882831
Lifespan males	0.904987	0.756549	0.682543
Fecundity	-0.241187	-0.210867	-0.201391	-0.211042
PO females	-0.398046	-0.320776	-0.14641	-0.400281	0.750971
PO males	-0.352673	-0.276753	-0.0820925	-0.341669	-0.346344	-0.388093
RMR females	-0.794725	-0.73936	-0.745339	-0.751961	0.201621	0.395111	0.00201931
RMR males	-0.760338	-0.66988	-0.713976	-0.753636	0.294121	0.349545	0.0888968	0.793151
RQ females	0.176791	0.149777	0.238218	0.250562	-0.196652	-0.339322	0.38943	-0.637076	-0.181039
RQ males	-0.599863	-0.429668	-0.372341	-0.732952	-0.188034	0.143539	0.252771	0.515645	0.556155	-0.10429
Ejaculate volume um 3	0.617941	0.388396	0.420474	0.731176	0.185585	0.0730501	-0.574028	-0.501611	-0.537778	0.0766999	-0.746675
Cost of reproduction females	-0.394507	-0.298524	-0.0441343	-0.357393	0.528373	0.867454	-0.169875	0.220865	0.344133	0.0521083	0.326454	-0.0446168
Cost of mating females	-0.3908	-0.198207	-0.23891	-0.512963	-0.0283989	0.0195672	0.502439	0.441853	0.359097	-0.260768	0.307683	-0.739077	-0.00822793
Cost of mult mating females LS	-0.546154	-0.462115	-0.438359	-0.658967	0.0752243	-0.0251135	0.40012	0.275232	0.614692	0.2864	0.622926	-0.480151	0.0963991	0.053858
Cost of mult mating females FEC	-0.0573029	-0.0103453	-0.413879	-0.0791627	0.0785291	-0.0689301	-0.423597	0.374599	0.414706	-0.400633	0.135181	-0.28256	-0.207198	0.19764	-0.0521909
Cost of mating males	0.507951	0.322048	0.130426	0.629057	0.189313	0.0509139	-0.661774	-0.334467	-0.280611	0.0699743	-0.663659	0.722385	-0.0269277	-0.354579	-0.57149	0.2213
Ejaculate decay rate	0.306022	0.477286	0.443453	0.0662428	-0.0471896	-0.180006	0.136991	-0.160668	-0.157465	-0.140918	-0.168372	-0.123076	-0.357431	0.126746	0.0259061	-0.0103483	-0.388186
Mating duration	-0.417527	-0.414608	-0.286007	-0.337159	-0.314845	0.105479	0.106434	0.316191	0.343081	0.251712	0.501804	-0.239279	0.373675	0.0676652	0.240788	-0.166492	-0.0571185	-0.532167
Bursa area	0.862825	0.763244	0.74521	0.829774	0.0557201	0.0214932	-0.591119	-0.649012	-0.635668	0.106762	-0.64569	0.848348	-0.0169883	-0.527646	-0.591092	-0.194786	0.702465	0.0671067	-0.22011
Spermatheca area	0.916833	0.956279	0.897283	0.733112	-0.0942429	-0.182798	-0.368541	-0.697486	-0.681388	0.101683	-0.437146	0.511433	-0.204195	-0.31957	-0.428145	-0.151049	0.319826	0.461992	-0.350739	0.838983
Ring prescence	0.12599	-0.0788914	0.138371	0.300272	0.258444	0.370657	-0.229784	-0.0776738	-0.26541	-0.125647	-0.506151	0.694305	0.274448	-0.236833	-0.480241	-0.467341	0.513725	-0.428848	0.0113618	0.48316	0.0367015
Tooth prescence	0.196439	0.0222359	-0.0803343	0.290286	0.593195	0.296968	-0.629729	-0.0620764	-0.121515	-0.161165	-0.408735	0.668828	0.0834012	-0.449254	-0.154074	0.0320573	0.620394	-0.368907	-0.162654	0.480583	0.194013	0.507093
Genital harmfulness	-0.184328	-0.0809579	0.0192046	-0.267887	0.71253	0.881566	-0.521236	0.292788	0.304608	-0.295337	0.221187	0.127612	0.78265	-0.0812989	0.0707376	-0.0155397	0.0836044	-0.124114	0.141485	0.201336	0.101003	0.228557	0.460519
RQ change females	0.148142	-0.00280862	0.16912	0.379359	-0.175335	-0.0447926	0.0343117	0.00412337	-0.309464	-0.0595359	-0.381026	0.373215	-0.0149866	0.0407199	-0.578589	-0.372803	0.340495	-0.364671	0.309923	0.324917	0.0746897	0.6815	0.224753	-0.0711192
RQ change males	0.53267	0.444712	0.598233	0.630957	-0.249116	-0.21139	-0.0807734	-0.237257	-0.524398	-0.178544	-0.35623	0.457078	-0.220386	-0.260608	-0.534199	-0.309519	0.0755737	0.161862	-0.186668	0.515913	0.521207	0.387719	0.131722	-0.075096	0.639905
RMR change females	0.451408	0.383436	0.201349	0.457641	0.168632	-0.281075	-0.171789	-0.435529	-0.412584	-0.0303372	-0.619451	0.342588	-0.509036	-0.329069	-0.236622	0.207217	0.180645	0.495288	-0.874105	0.233177	0.313171	-0.120368	0.142531	-0.346286	-0.347708	0.08331
RMR change males	0.802846	0.809398	0.634423	0.662088	-0.0474266	-0.0463143	-0.622876	-0.578203	-0.702152	-0.119122	-0.458483	0.487667	-0.16991	-0.294918	-0.667486	0.147177	0.528334	0.253021	-0.365977	0.752457	0.799138	0.0560367	0.229256	0.0789947	-0.0133342	0.245084	0.416815

## Sheet: P values
Dataset S2. P-values for the correlation matrix. P-values lower than P = 0.05 are highlighted in red.
	Body weight males	Body weight females	Lifespan females	Lifespan males	Fecundity	PO females	PO males	RMR females	RMR males	RQ females	RQ males	Ejaculate volume um 3	Cost of reproduction females	Cost of mating females	Cost of mult mating females LS	Cost of mult mating females FEC	Cost of mating males	Ejaculate decay rate	Mating duration	Bursa area	Spermatheca area	Ring prescence	Tooth prescence	Genital harmfulness	RQ change females	RQ change males	RMR change females
Body weight females	0
Lifespan females	0.001	0
Lifespan males	0	0.004	0.014
Fecundity	0.45	0.511	0.53	0.51
PO females	0.2	0.309	0.65	0.197	0.005
PO males	0.261	0.384	0.8	0.277	0.27	0.213
RMR females	0.002	0.006	0.005	0.005	0.53	0.204	0.995
RMR males	0.004	0.017	0.009	0.005	0.353	0.265	0.784	0.002
RQ females	0.583	0.642	0.456	0.432	0.54	0.281	0.211	0.026	0.573
RQ males	0.039	0.163	0.233	0.007	0.558	0.656	0.428	0.086	0.06	0.747
Ejaculate volume um 3	0.032	0.212	0.174	0.007	0.564	0.822	0.051	0.097	0.071	0.813	0.005
Cost of reproduction females	0.204	0.346	0.892	0.254	0.077	0	0.598	0.49	0.273	0.872	0.3	0.89
Cost of mating females	0.209	0.537	0.455	0.088	0.93	0.952	0.096	0.15	0.252	0.413	0.331	0.006	0.98
Cost of mult mating females LS	0.066	0.13	0.154	0.02	0.816	0.938	0.197	0.387	0.033	0.367	0.03	0.114	0.766	0.868
Cost of mult mating females FEC	0.86	0.975	0.181	0.807	0.808	0.831	0.17	0.23	0.18	0.197	0.675	0.374	0.518	0.538	0.872
Cost of mating males	0.092	0.307	0.686	0.028	0.556	0.875	0.019	0.288	0.377	0.829	0.019	0.008	0.934	0.258	0.052	0.489
Ejaculate decay rate	0.333	0.117	0.149	0.838	0.884	0.576	0.671	0.618	0.625	0.662	0.601	0.703	0.254	0.695	0.936	0.975	0.212
Mating duration	0.177	0.18	0.367	0.284	0.319	0.744	0.742	0.317	0.275	0.43	0.096	0.454	0.231	0.834	0.451	0.605	0.86	0.075
Bursa area	0	0.004	0.005	0.001	0.863	0.947	0.043	0.022	0.026	0.741	0.023	0	0.958	0.078	0.043	0.544	0.011	0.836	0.492
Spermatheca area	0	0	0	0.007	0.771	0.57	0.238	0.012	0.015	0.753	0.155	0.089	0.524	0.311	0.165	0.639	0.311	0.131	0.264	0.001
Ring prescence	0.696	0.807	0.668	0.343	0.417	0.236	0.472	0.81	0.404	0.697	0.093	0.012	0.388	0.459	0.114	0.126	0.088	0.164	0.972	0.112	0.91
Tooth prescence	0.541	0.945	0.804	0.36	0.042	0.349	0.028	0.848	0.707	0.617	0.187	0.017	0.797	0.143	0.633	0.921	0.031	0.238	0.614	0.114	0.546	0.092
Genital harmfulness	0.566	0.802	0.953	0.4	0.009	0	0.082	0.356	0.336	0.351	0.49	0.693	0.003	0.802	0.827	0.962	0.796	0.701	0.661	0.53	0.755	0.475	0.132
RQ change females	0.646	0.993	0.599	0.224	0.586	0.89	0.916	0.99	0.328	0.854	0.222	0.232	0.963	0.9	0.049	0.233	0.279	0.244	0.327	0.303	0.818	0.015	0.482	0.826
RQ change males	0.075	0.147	0.04	0.028	0.435	0.51	0.803	0.458	0.08	0.579	0.256	0.135	0.491	0.413	0.074	0.328	0.815	0.615	0.561	0.086	0.082	0.213	0.683	0.817	0.025
RMR change females	0.141	0.219	0.53	0.135	0.6	0.376	0.593	0.157	0.183	0.925	0.032	0.276	0.091	0.296	0.459	0.518	0.574	0.102	0	0.466	0.322	0.709	0.659	0.27	0.268	0.797
RMR change males	0.002	0.001	0.027	0.019	0.884	0.886	0.031	0.049	0.011	0.712	0.134	0.108	0.598	0.352	0.018	0.648	0.077	0.428	0.242	0.005	0.002	0.863	0.474	0.807	0.967	0.443	0.178

## Sheet: FDR 10%
Dataset S2. P-values for the correlation matrix. P-values that are significant at a false discovery rate of 10% are highlighted in red.
	Body weight males	Body weight females	Lifespan females	Lifespan males	Fecundity	PO females	PO males	RMR females	RMR males	RQ females	RQ males	Ejaculate volume um 3	Cost of reproduction females	Cost of mating females	Cost of mult mating females LS	Cost of mult mating females FEC	Cost of mating males	Ejaculate decay rate	Mating duration	Bursa area	Spermatheca area	Ring prescence	Tooth prescence	Genital harmfulness	RQ change females	RQ change males	RMR change females
Body weight females	0
Lifespan females	0.001	0
Lifespan males	0	0.004	0.014
Fecundity	0.45	0.511	0.53	0.51
PO females	0.2	0.309	0.65	0.197	0.005
PO males	0.261	0.384	0.8	0.277	0.27	0.213
RMR females	0.002	0.006	0.005	0.005	0.53	0.204	0.995
RMR males	0.004	0.017	0.009	0.005	0.353	0.265	0.784	0.002
RQ females	0.583	0.642	0.456	0.432	0.54	0.281	0.211	0.026	0.573
RQ males	0.039	0.163	0.233	0.007	0.558	0.656	0.428	0.086	0.06	0.747
Ejaculate volume um 3	0.032	0.212	0.174	0.007	0.564	0.822	0.051	0.097	0.071	0.813	0.005
Cost of reproduction females	0.204	0.346	0.892	0.254	0.077	0	0.598	0.49	0.273	0.872	0.3	0.89
Cost of mating females	0.209	0.537	0.455	0.088	0.93	0.952	0.096	0.15	0.252	0.413	0.331	0.006	0.98
Cost of mult mating females LS	0.066	0.13	0.154	0.02	0.816	0.938	0.197	0.387	0.033	0.367	0.03	0.114	0.766	0.868
Cost of mult mating females FEC	0.86	0.975	0.181	0.807	0.808	0.831	0.17	0.23	0.18	0.197	0.675	0.374	0.518	0.538	0.872
Cost of mating males	0.092	0.307	0.686	0.028	0.556	0.875	0.019	0.288	0.377	0.829	0.019	0.008	0.934	0.258	0.052	0.489
Ejaculate decay rate	0.333	0.117	0.149	0.838	0.884	0.576	0.671	0.618	0.625	0.662	0.601	0.703	0.254	0.695	0.936	0.975	0.212
Mating duration	0.177	0.18	0.367	0.284	0.319	0.744	0.742	0.317	0.275	0.43	0.096	0.454	0.231	0.834	0.451	0.605	0.86	0.075
Bursa area	0	0.004	0.005	0.001	0.863	0.947	0.043	0.022	0.026	0.741	0.023	0	0.958	0.078	0.043	0.544	0.011	0.836	0.492
Spermatheca area	0	0	0	0.007	0.771	0.57	0.238	0.012	0.015	0.753	0.155	0.089	0.524	0.311	0.165	0.639	0.311	0.131	0.264	0.001
Ring prescence	0.696	0.807	0.668	0.343	0.417	0.236	0.472	0.81	0.404	0.697	0.093	0.012	0.388	0.459	0.114	0.126	0.088	0.164	0.972	0.112	0.91
Tooth prescence	0.541	0.945	0.804	0.36	0.042	0.349	0.028	0.848	0.707	0.617	0.187	0.017	0.797	0.143	0.633	0.921	0.031	0.238	0.614	0.114	0.546	0.092
Genital harmfulness	0.566	0.802	0.953	0.4	0.009	0	0.082	0.356	0.336	0.351	0.49	0.693	0.003	0.802	0.827	0.962	0.796	0.701	0.661	0.53	0.755	0.475	0.132
RQ change females	0.646	0.993	0.599	0.224	0.586	0.89	0.916	0.99	0.328	0.854	0.222	0.232	0.963	0.9	0.049	0.233	0.279	0.244	0.327	0.303	0.818	0.015	0.482	0.826
RQ change males	0.075	0.147	0.04	0.028	0.435	0.51	0.803	0.458	0.08	0.579	0.256	0.135	0.491	0.413	0.074	0.328	0.815	0.615	0.561	0.086	0.082	0.213	0.683	0.817	0.025
RMR change females	0.141	0.219	0.53	0.135	0.6	0.376	0.593	0.157	0.183	0.925	0.032	0.276	0.091	0.296	0.459	0.518	0.574	0.102	0	0.466	0.322	0.709	0.659	0.27	0.268	0.797
RMR change males	0.002	0.001	0.027	0.019	0.884	0.886	0.031	0.049	0.011	0.712	0.134	0.108	0.598	0.352	0.018	0.648	0.077	0.428	0.242	0.005	0.002	0.863	0.474	0.807	0.967	0.443	0.178

## Sheet: Q values
Dataset S2. Q-values for the correlation matrix. Q-values smaler than Q = 0.05 are highlighet in red.
	Body weight males	Body weight females	Lifespan females	Lifespan males	Fecundity	PO females	PO males	RMR females	RMR males	RQ females	RQ males	Ejaculate volume um 3	Cost of reproduction females	Cost of mating females	Cost of mult mating females LS	Cost of mult mating females FEC	Cost of mating males	Ejaculate decay rate	Mating duration	Bursa area	Spermatheca area	Ring prescence	Tooth prescence	Genital harmfulness	RQ change females	RQ change males	RMR change females
Body weight females	0
Lifespan females	0.0252	0
Lifespan males	0	0.063	0.12307
Fecundity	0.757651	0.798174	0.804578	0.798174
PO females	0.547826	0.635449	0.862105	0.543547	0.063
PO males	0.597927	0.697846	0.936982	0.601759	0.600353	0.551466
RMR females	0.0397895	0.070875	0.063	0.063	0.804578	0.5508	0.995
RMR males	0.063	0.136723	0.0895263	0.063	0.66717	0.59982	0.936982	0.0397895
RQ females	0.828474	0.860553	0.757651	0.745644	0.808292	0.603511	0.551466	0.172421	0.824727
RQ males	0.216794	0.49896	0.571909	0.0756	0.820716	0.865869	0.745548	0.3612	0.294546	0.919759
Ejaculate volume um 3	0.183273	0.551466	0.51789	0.0756	0.822877	0.937172	0.25704	0.36666	0.339722	0.936982	0.063
Cost of reproduction females	0.5508	0.66717	0.952475	0.592667	0.3465	0	0.832154	0.778142	0.601759	0.949902	0.63	0.952475
Cost of mating females	0.551466	0.808292	0.757651	0.361565	0.9765	0.981564	0.366546	0.476471	0.592667	0.729505	0.651656	0.070875	0.98784
Cost of mult mating females LS	0.319846	0.447632	0.484215	0.145385	0.936982	0.97676	0.543547	0.6984	0.186179	0.680029	0.182903	0.406528	0.934026	0.949902
Cost of mult mating females FEC	0.948296	0.985428	0.518318	0.936982	0.936982	0.937172	0.51	0.571909	0.518318	0.543547	0.873801	0.688435	0.802475	0.808292	0.949902
Cost of mating males	0.36225	0.635449	0.882	0.173508	0.820716	0.950431	0.140823	0.611595	0.688435	0.937172	0.140823	0.084	0.97676	0.594658	0.258632	0.778142
Ejaculate decay rate	0.652197	0.413327	0.476471	0.937172	0.952475	0.824727	0.871608	0.840302	0.846774	0.865869	0.832154	0.88578	0.592667	0.884114	0.97676	0.985428	0.551466
Mating duration	0.518318	0.518318	0.680029	0.606509	0.644823	0.919059	0.919059	0.644226	0.601759	0.745596	0.366546	0.757651	0.571909	0.937172	0.757651	0.834635	0.948296	0.345732
Bursa area	0	0.063	0.063	0.0252	0.948296	0.980729	0.22575	0.156906	0.172421	0.919059	0.161	0	0.983822	0.346871	0.22575	0.809365	0.10395	0.937172	0.778142
Spermatheca area	0	0	0	0.0756	0.936982	0.824727	0.573019	0.108	0.126	0.923592	0.484215	0.361742	0.804578	0.635449	0.49896	0.85958	0.635449	0.447632	0.59982	0.0252
Ring prescence	0.884114	0.936982	0.870703	0.664892	0.733144	0.573019	0.770601	0.936982	0.72034	0.884114	0.362412	0.108	0.6984	0.757651	0.406528	0.441	0.361565	0.49896	0.985428	0.406528	0.966236
Tooth prescence	0.808292	0.980729	0.936982	0.673663	0.22575	0.66717	0.173508	0.945558	0.887424	0.840302	0.527508	0.136723	0.936982	0.465983	0.85455	0.972453	0.183094	0.573019	0.840302	0.406528	0.809365	0.36225
Genital harmfulness	0.822877	0.936982	0.981564	0.716588	0.0895263	0	0.352227	0.669493	0.65468	0.66717	0.778142	0.884114	0.0567	0.936982	0.937172	0.983822	0.936982	0.88578	0.865869	0.804578	0.923592	0.770601	0.447632
RQ change females	0.862105	0.995	0.832154	0.568268	0.829618	0.952475	0.969882	0.995	0.649131	0.948296	0.567	0.571909	0.983822	0.95831	0.250297	0.571909	0.60264	0.580075	0.649131	0.632784	0.936982	0.126	0.778142	0.937172
RQ change males	0.345732	0.474923	0.21913	0.173508	0.747409	0.798174	0.936982	0.757651	0.351628	0.825894	0.593669	0.447632	0.778142	0.729505	0.345732	0.649131	0.936982	0.840302	0.82193	0.3612	0.352227	0.551466	0.88114	0.936982	0.171818
RMR change females	0.463461	0.563143	0.804578	0.447632	0.832154	0.688435	0.832154	0.486443	0.520105	0.973955	0.183273	0.601759	0.36225	0.625073	0.757651	0.802475	0.824727	0.381743	0	0.765861	0.647425	0.887424	0.865869	0.600353	0.600353	0.936982
RMR change males	0.0397895	0.0252	0.173508	0.140823	0.952475	0.952475	0.183094	0.250297	0.10395	0.888238	0.447632	0.400235	0.832154	0.66717	0.140823	0.862105	0.3465	0.745548	0.578962	0.063	0.0397895	0.948296	0.770601	0.936982	0.985245	0.757651	0.518318
