# Supplementary material for: Concerted evolution of metabolic rate, economics of mating, ecology, and pace of life across seed beetles
Source: Proc Natl Acad Sci U S A. 2022 Aug 9;119(33):e2205564119. doi: 10.1073/pnas.2205564119 (PMC9388118; doi:10.1073/pnas.2205564119)
Supplement: Supplementary File [file pnas.2205564119.sd03.xlsx]

## Sheet: correlation matrix
Dataset S3. Correlation matrix for size adjusted (residuals from regressions against sex-specific size) species specific measures of life history (blue font) and economics of mating (red font).
	Lifespan females	Lifespan males	Fecundity	PO females	PO males	RMR females	RMR males	RQ females	RQ males	Ejaculate volume um 3	Cost of reproduction females	Cost of mating females	Cost of mult mating females LS	Cost of mult mating females FEC	Cost of mating males	Ejaculate decay rate	Mating duration	Bursa area	Spermatheca area	Ring prescence	Tooth prescence	Genital harmfulness	RQ change females	RQ change males	RMR change females
Lifespan males	0.113413
Fecundity	-0.0331724	-0.0323398
PO females	0.307462	-0.177467	0.73805
PO males	0.362007	-0.0565291	-0.458655	-0.575898
RMR females	-0.292837	-0.367423	0.0694568	0.247663	-0.375592
RMR males	-0.423915	-0.237177	0.190396	0.101327	-0.294926	0.513293
RQ females	0.228234	0.250228	-0.170792	-0.311037	0.479196	-0.790633	-0.0838166
RQ males	0.00442956	-0.558421	-0.388519	-0.0677595	0.0550501	0.26	0.192531	-0.0236758
Ejaculate volume um 3	0.224935	0.514057	0.381856	0.344337	-0.48402	-0.292427	-0.133028	-0.00426808	-0.59771
Cost of reproduction females	0.489458	-0.0730089	0.498878	0.853675	-0.327186	0.00023134	0.0944397	0.102604	0.171084	0.187784
Cost of mating females	-0.138858	-0.428613	-0.0732624	-0.0474091	0.409702	0.447467	0.112305	-0.238449	0.127988	-0.695883	-0.0720468
Cost of mult mating females LS	-0.0729607	-0.556661	-0.0256328	-0.206378	0.281402	-0.111266	0.384843	0.405574	0.505291	-0.333948	-0.049095	-0.0434138
Cost of mult mating females FEC	-0.861773	-0.0665673	0.0781079	-0.0762837	-0.473683	0.545023	0.572192	-0.403658	0.127769	-0.316935	-0.220345	0.199559	-0.064246
Cost of mating males	-0.369225	0.462165	0.330854	0.248249	-0.598771	-0.0816068	0.188748	0.00444113	-0.520834	0.603183	0.153758	-0.221859	-0.480319	0.288825
Ejaculate decay rate	0.0535223	-0.438403	0.0622294	-0.0323251	0.265177	0.324873	0.0915276	-0.244471	-0.0712507	-0.317036	-0.256295	0.256989	0.31627	-0.00615752	-0.618802
Mating duration	0.212299	0.0866748	-0.430212	-0.0156551	-0.0581755	0.0119061	-0.000211448	0.293864	0.32663	0.0500951	0.266482	-0.0466717	0.0104972	-0.226399	0.177813	-0.420199
Bursa area	0.23526	0.450288	0.343049	0.435193	-0.545467	-0.194697	-0.0390035	-0.0118267	-0.449805	0.913643	0.341942	-0.594302	-0.416042	-0.289269	0.690868	-0.523416	0.218749
Spermatheca area	0.386203	-0.0227669	0.375698	0.447482	-0.361854	0.0484893	-0.159596	-0.14368	-0.0769044	0.571899	0.291189	-0.453608	0.0530735	-0.482681	0.0192817	0.0216895	0.227979	0.577417
Ring prescence	0.442885	0.43779	0.24737	0.364619	-0.198078	-0.201991	-0.261137	-0.11513	-0.538149	0.784065	0.262884	-0.257581	-0.582642	-0.468182	0.522099	-0.445172	0.0729087	0.840993	0.383453
Tooth prescence	-0.212831	0.264461	0.611637	0.321068	-0.598934	-0.0677787	0.0428695	-0.166372	-0.363577	0.69629	0.0943408	-0.453851	-0.16215	0.032289	0.604389	-0.431887	-0.116652	0.717542	0.590681	0.507093
Genital harmfulness	0.192881	-0.241713	0.715791	0.900247	-0.637421	0.325095	0.257609	-0.284731	0.140662	0.312539	0.786449	-0.140008	0.0150222	-0.0255786	0.209342	-0.129845	0.0998451	0.455583	0.629552	0.25617	0.505388
RQ change females	0.365347	0.575917	-0.179975	-0.0482431	0.0926702	0.0030399	-0.302822	-0.05979	-0.364676	0.357563	-0.0165812	0.0409764	-0.653897	-0.372853	0.307416	-0.413465	0.384614	0.506201	0.264572	0.681281	0.224816	-0.0443104
RQ change males	0.529171	0.413535	-0.16069	-0.0225386	0.135218	0.250875	-0.217184	-0.315475	-0.0541995	0.192245	-0.0342331	-0.0771492	-0.360042	-0.330387	-0.267481	0.0358782	0.0860669	0.184369	0.357948	0.378824	0.0320028	0.0277584	0.66267
RMR change females	-0.316189	0.220715	0.276347	-0.18071	-0.0395411	-0.244483	-0.146392	-0.0961149	-0.54283	0.190698	-0.447636	-0.279559	-0.0725618	0.228673	0.0148234	0.384779	-0.817315	-0.0996754	-0.198076	-0.0975757	0.145095	-0.329147	-0.375319	-0.172438
RMR change males	-0.260762	-0.254203	0.269423	0.513018	-0.608972	0.243447	-0.236849	-0.455895	0.048457	-0.0180145	0.28491	0.0496098	-0.388361	0.324936	0.234697	-0.0326867	-0.0301868	0.0535643	0.0806498	-0.0756702	0.120006	0.38736	-0.221618	-0.361832	0.063122

## Sheet: P values
Dataset S3. P-values for the correlation matrix. P-values lower than P = 0.05 are highlighted in red.
	Lifespan females	Lifespan males	Fecundity	PO females	PO males	RMR females	RMR males	RQ females	RQ males	Ejaculate volume um 3	Cost of reproduction females	Cost of mating females	Cost of mult mating females LS	Cost of mult mating females FEC	Cost of mating males	Ejaculate decay rate	Mating duration	Bursa area	Spermatheca area	Ring prescence	Tooth prescence	Genital harmfulness	RQ change females	RQ change males	RMR change females
Lifespan males	0.726
Fecundity	0.918	0.921
PO females	0.331	0.581	0.006
PO males	0.248	0.861	0.134	0.05
RMR females	0.356	0.24	0.83	0.438	0.229
RMR males	0.17	0.458	0.553	0.754	0.352	0.088
RQ females	0.476	0.433	0.596	0.325	0.115	0.002	0.796
RQ males	0.989	0.059	0.212	0.834	0.865	0.414	0.549	0.942
Ejaculate volume um 3	0.482	0.087	0.221	0.273	0.111	0.356	0.68	0.989	0.04
Cost of reproduction females	0.106	0.822	0.099	0	0.299	0.999	0.77	0.751	0.595	0.559
Cost of mating females	0.667	0.164	0.821	0.884	0.186	0.145	0.728	0.455	0.692	0.012	0.824
Cost of mult mating females LS	0.822	0.06	0.937	0.52	0.376	0.731	0.217	0.191	0.094	0.289	0.88	0.893
Cost of mult mating females FEC	0	0.837	0.809	0.814	0.12	0.067	0.052	0.193	0.692	0.316	0.491	0.534	0.843
Cost of mating males	0.238	0.13	0.294	0.437	0.04	0.801	0.557	0.989	0.083	0.038	0.633	0.488	0.114	0.363
Ejaculate decay rate	0.869	0.154	0.848	0.921	0.405	0.303	0.777	0.444	0.826	0.315	0.421	0.42	0.317	0.985	0.032
Mating duration	0.508	0.789	0.163	0.961	0.857	0.971	0.999	0.354	0.3	0.877	0.402	0.885	0.974	0.479	0.58	0.174
Bursa area	0.462	0.142	0.275	0.157	0.067	0.544	0.904	0.971	0.142	0	0.277	0.042	0.179	0.362	0.013	0.081	0.495
Spermatheca area	0.215	0.944	0.229	0.145	0.248	0.881	0.62	0.656	0.812	0.052	0.358	0.139	0.87	0.112	0.953	0.947	0.476	0.049
Ring prescence	0.149	0.155	0.438	0.244	0.537	0.529	0.412	0.722	0.071	0.003	0.409	0.419	0.047	0.125	0.082	0.147	0.822	0.001	0.219
Tooth prescence	0.507	0.406	0.035	0.309	0.04	0.834	0.895	0.605	0.245	0.012	0.771	0.138	0.615	0.921	0.037	0.161	0.718	0.009	0.043	0.092
Genital harmfulness	0.548	0.449	0.009	0	0.026	0.303	0.419	0.37	0.663	0.323	0.002	0.664	0.963	0.937	0.514	0.688	0.758	0.137	0.028	0.422	0.094
RQ change females	0.243	0.05	0.576	0.882	0.775	0.993	0.339	0.854	0.244	0.254	0.959	0.899	0.021	0.233	0.331	0.182	0.217	0.093	0.406	0.015	0.482	0.891
RQ change males	0.077	0.181	0.618	0.945	0.675	0.432	0.498	0.318	0.867	0.549	0.916	0.812	0.25	0.294	0.401	0.912	0.79	0.566	0.253	0.225	0.921	0.932	0.019
RMR change females	0.317	0.491	0.385	0.574	0.903	0.444	0.65	0.766	0.068	0.553	0.145	0.379	0.823	0.475	0.964	0.217	0.001	0.758	0.537	0.763	0.653	0.296	0.229	0.592
RMR change males	0.413	0.425	0.397	0.088	0.036	0.446	0.459	0.136	0.881	0.956	0.369	0.878	0.212	0.303	0.463	0.92	0.926	0.869	0.803	0.815	0.71	0.213	0.489	0.248	0.845

## Sheet: FDR 10%
Dataset S3. P-values for the correlation matrix. P-values that are significant at a false discovery rate of 10% are highlighted in red.
	Lifespan females	Lifespan males	Fecundity	PO females	PO males	RMR females	RMR males	RQ females	RQ males	Ejaculate volume um 3	Cost of reproduction females	Cost of mating females	Cost of mult mating females LS	Cost of mult mating females FEC	Cost of mating males	Ejaculate decay rate	Mating duration	Bursa area	Spermatheca area	Ring prescence	Tooth prescence	Genital harmfulness	RQ change females	RQ change males	RMR change females
Lifespan males	0.726
Fecundity	0.918	0.921
PO females	0.331	0.581	0.006
PO males	0.248	0.861	0.134	0.05
RMR females	0.356	0.24	0.83	0.438	0.229
RMR males	0.17	0.458	0.553	0.754	0.352	0.088
RQ females	0.476	0.433	0.596	0.325	0.115	0.002	0.796
RQ males	0.989	0.059	0.212	0.834	0.865	0.414	0.549	0.942
Ejaculate volume um 3	0.482	0.087	0.221	0.273	0.111	0.356	0.68	0.989	0.04
Cost of reproduction females	0.106	0.822	0.099	0	0.299	0.999	0.77	0.751	0.595	0.559
Cost of mating females	0.667	0.164	0.821	0.884	0.186	0.145	0.728	0.455	0.692	0.012	0.824
Cost of mult mating females LS	0.822	0.06	0.937	0.52	0.376	0.731	0.217	0.191	0.094	0.289	0.88	0.893
Cost of mult mating females FEC	0	0.837	0.809	0.814	0.12	0.067	0.052	0.193	0.692	0.316	0.491	0.534	0.843
Cost of mating males	0.238	0.13	0.294	0.437	0.04	0.801	0.557	0.989	0.083	0.038	0.633	0.488	0.114	0.363
Ejaculate decay rate	0.869	0.154	0.848	0.921	0.405	0.303	0.777	0.444	0.826	0.315	0.421	0.42	0.317	0.985	0.032
Mating duration	0.508	0.789	0.163	0.961	0.857	0.971	0.999	0.354	0.3	0.877	0.402	0.885	0.974	0.479	0.58	0.174
Bursa area	0.462	0.142	0.275	0.157	0.067	0.544	0.904	0.971	0.142	0	0.277	0.042	0.179	0.362	0.013	0.081	0.495
Spermatheca area	0.215	0.944	0.229	0.145	0.248	0.881	0.62	0.656	0.812	0.052	0.358	0.139	0.87	0.112	0.953	0.947	0.476	0.049
Ring prescence	0.149	0.155	0.438	0.244	0.537	0.529	0.412	0.722	0.071	0.003	0.409	0.419	0.047	0.125	0.082	0.147	0.822	0.001	0.219
Tooth prescence	0.507	0.406	0.035	0.309	0.04	0.834	0.895	0.605	0.245	0.012	0.771	0.138	0.615	0.921	0.037	0.161	0.718	0.009	0.043	0.092
Genital harmfulness	0.548	0.449	0.009	0	0.026	0.303	0.419	0.37	0.663	0.323	0.002	0.664	0.963	0.937	0.514	0.688	0.758	0.137	0.028	0.422	0.094
RQ change females	0.243	0.05	0.576	0.882	0.775	0.993	0.339	0.854	0.244	0.254	0.959	0.899	0.021	0.233	0.331	0.182	0.217	0.093	0.406	0.015	0.482	0.891
RQ change males	0.077	0.181	0.618	0.945	0.675	0.432	0.498	0.318	0.867	0.549	0.916	0.812	0.25	0.294	0.401	0.912	0.79	0.566	0.253	0.225	0.921	0.932	0.019
RMR change females	0.317	0.491	0.385	0.574	0.903	0.444	0.65	0.766	0.068	0.553	0.145	0.379	0.823	0.475	0.964	0.217	0.001	0.758	0.537	0.763	0.653	0.296	0.229	0.592
RMR change males	0.413	0.425	0.397	0.088	0.036	0.446	0.459	0.136	0.881	0.956	0.369	0.878	0.212	0.303	0.463	0.92	0.926	0.869	0.803	0.815	0.71	0.213	0.489	0.248	0.845

## Sheet: Q values
Dataset S3. Q-values for the correlation matrix. Q-values smaller than Q = 0.05 are highlighted in red.
	Lifespan females	Lifespan males	Fecundity	PO females	PO males	RMR females	RMR males	RQ females	RQ males	Ejaculate volume um 3	Cost of reproduction females	Cost of mating females	Cost of mult mating females LS	Cost of mult mating females FEC	Cost of mating males	Ejaculate decay rate	Mating duration	Bursa area	Spermatheca area	Ring prescence	Tooth prescence	Genital harmfulness	RQ change females	RQ change males	RMR change females
Lifespan males	0.994435
Fecundity	0.994435	0.994435
PO females	0.790993	0.890684	0.195
PO males	0.724123	0.994435	0.654392	0.469444
RMR females	0.819271	0.724123	0.994435	0.837353	0.724123
RMR males	0.682099	0.840642	0.876707	0.994435	0.819271	0.576415
RQ females	0.844312	0.837353	0.90093	0.788246	0.633475	0.08125	0.994435
RQ males	0.998214	0.513158	0.724123	0.994435	0.994435	0.83628	0.876707	0.994603
Ejaculate volume um 3	0.844312	0.576415	0.724123	0.769444	0.633475	0.819271	0.969298	0.998214	0.464286
Cost of reproduction females	0.626364	0.994435	0.595833	0	0.781548	0.999	0.994435	0.994435	0.90093	0.877657
Cost of mating females	0.959181	0.66625	0.994435	0.994435	0.702907	0.654392	0.994435	0.840642	0.973593	0.278571	0.994435
Cost of mult mating females LS	0.994435	0.513158	0.994603	0.866667	0.831292	0.994435	0.724123	0.712784	0.576415	0.781548	0.994435	0.994435
Cost of mult mating females FEC	0	0.994435	0.994435	0.994435	0.65	0.539024	0.469444	0.712784	0.973593	0.782954	0.844312	0.876707	0.994435
Cost of mating males	0.724123	0.654392	0.781548	0.837353	0.464286	0.994435	0.877657	0.998214	0.576415	0.464286	0.935114	0.844312	0.633475	0.819271
Ejaculate decay rate	0.994435	0.662662	0.994435	0.994435	0.83628	0.781548	0.994435	0.837861	0.994435	0.782954	0.83628	0.83628	0.782954	0.998214	0.464286
Mating duration	0.85544	0.994435	0.66625	0.994603	0.994435	0.99544	0.999	0.819271	0.781548	0.994435	0.83628	0.994435	0.99544	0.844312	0.890684	0.689634
Bursa area	0.840642	0.654392	0.769444	0.662662	0.539024	0.876707	0.994435	0.99544	0.654392	0	0.769444	0.465833	0.695882	0.819271	0.281667	0.576415	0.846711
Spermatheca area	0.724123	0.994603	0.724123	0.654392	0.724123	0.994435	0.920091	0.956054	0.994435	0.469444	0.819271	0.654392	0.994435	0.633475	0.994603	0.994603	0.844312	0.469444
Ring prescence	0.654392	0.662662	0.837353	0.724123	0.876707	0.876707	0.83628	0.994435	0.549405	0.108333	0.83628	0.83628	0.469444	0.654392	0.576415	0.654392	0.994435	0.0541667	0.724123
Tooth prescence	0.85544	0.83628	0.464286	0.782954	0.464286	0.994435	0.994435	0.910301	0.724123	0.278571	0.994435	0.654392	0.920091	0.994435	0.464286	0.66625	0.994435	0.24375	0.465833	0.576415
Genital harmfulness	0.876707	0.838649	0.24375	0	0.444737	0.781548	0.83628	0.82363	0.959111	0.788246	0.08125	0.959111	0.994603	0.994603	0.861082	0.973593	0.994435	0.654392	0.455	0.83628	0.576415
RQ change females	0.724123	0.469444	0.890684	0.994435	0.994435	0.999	0.804197	0.994435	0.724123	0.724123	0.994603	0.994435	0.379167	0.724123	0.790993	0.695882	0.724123	0.576415	0.83628	0.304688	0.844312	0.994435
RQ change males	0.576415	0.695882	0.920091	0.994603	0.96641	0.837353	0.847382	0.782954	0.994435	0.876707	0.994435	0.994435	0.724123	0.781548	0.83628	0.994435	0.994435	0.884375	0.724123	0.724123	0.994435	0.994603	0.363235
RMR change females	0.782954	0.844312	0.83628	0.890684	0.994435	0.837861	0.955882	0.994435	0.539024	0.876707	0.654392	0.832264	0.994435	0.844312	0.994603	0.724123	0.0541667	0.994435	0.876707	0.994435	0.955968	0.781548	0.724123	0.90093
RMR change males	0.83628	0.837121	0.83628	0.576415	0.464286	0.837861	0.840642	0.654392	0.994435	0.994603	0.82363	0.994435	0.724123	0.781548	0.840642	0.994435	0.994603	0.994435	0.994435	0.994435	0.994435	0.724123	0.844312	0.724123	0.994435
