# Supplementary material for: Concerted evolution of metabolic rate, economics of mating, ecology, and pace of life across seed beetles
Source: Proc Natl Acad Sci U S A. 2022 Aug 9;119(33):e2205564119. doi: 10.1073/pnas.2205564119 (PMC9388118; doi:10.1073/pnas.2205564119)
Supplement: Supplementary File [file pnas.2205564119.sd04.xlsx]

## Sheet: correlation matrix
Dataset S4. Phylogenetic correlation matrix for the 28 species specific measures of life history (blue font) and economics of mating (red font). Given are correlations based on linear regressions of phylogenetic independent contrasts forced through the origin.
	Body weight males	Body weight females	Lifespan females	Lifespan males	Fecundity	PO females	PO males	RMR females	RMR males	RQ females	RQ males	Ejaculate volume um 3	Cost of reproduction females	Cost of mating females	Cost of mult mating females LS	Cost of mult mating females FEC	Cost of mating males	Ejaculate decay rate	Mating duration	Bursa area	Spermatheca area	Ring prescence	Tooth prescence	Genital harmfulness	RQ change females	RQ change males	RMR change females
Body weight females	0.96611
Lifespan females	0.83753	0.87316
Lifespan males	0.87998	0.79165	0.74263
Fecundity	-0.17798	-0.08791	-0.10951	-0.18669
PO females	-0.26325	-0.15816	-0.00918	-0.2771	0.71905
PO males	-0.43964	-0.41196	-0.10606	-0.35214	-0.18199	-0.26195
RMR females	-0.7891	-0.71351	-0.75076	-0.75724	0.07587	0.19265	0.09346
RMR males	-0.7203	-0.64243	-0.6696	-0.7367	0.42799	0.3864	0.09102	0.78539
RQ females	-0.19562	-0.27369	-0.04644	-0.00182	0.16173	0.04624	0.4505	-0.3085	0.11007
RQ males	-0.60202	-0.50347	-0.46748	-0.76272	-0.03536	0.2781	0.07276	0.69639	0.60658	-0.21755
Ejaculate volume um 3	0.65189	0.49029	0.52619	0.7109	0.03653	0.03325	-0.44144	-0.70257	-0.50374	0.22193	-0.61542
Cost of reproduction females	-0.34488	-0.26352	-0.01293	-0.26879	0.5748	0.91743	-0.0457	0.17203	0.42133	0.31826	0.33721	-0.0007
Cost of mating females	-0.25702	-0.10276	-0.15135	-0.36346	-0.00817	-0.07092	0.44413	0.3506	0.21789	-0.21058	0.22762	-0.7515	-0.0542
Cost of mult mating females LS	-0.58944	-0.56075	-0.51976	-0.7317	0.34625	0.15715	0.29957	0.42553	0.74037	0.33262	0.53951	-0.29256	0.19813	-0.02401
Cost of mult mating females FEC	-0.05973	-0.00185	-0.42553	-0.1239	0.18232	0.00458	-0.57418	0.45237	0.4009	-0.52246	0.20355	-0.34073	-0.16109	0.19198	-0.01656
Cost of mating males	0.40384	0.27988	0.02235	0.47437	0.12311	0.06407	-0.67653	-0.31914	-0.14858	0.08948	-0.41506	0.56735	0.02345	-0.27528	-0.35289	0.34434
Ejaculate decay rate	0.4844	0.59792	0.56491	0.28913	-0.05738	-0.2462	0.05505	-0.28366	-0.30981	-0.33043	-0.33362	0.01137	-0.41613	0.06638	-0.15086	-0.04447	-0.41141
Mating duration	-0.51636	-0.5791	-0.43785	-0.35258	-0.35494	0.05395	0.13078	0.43862	0.29992	0.29998	0.45054	-0.17013	0.28224	-0.01564	0.14318	-0.14842	0.06602	-0.67601
Bursa area	0.90145	0.84681	0.80722	0.83064	0.00854	0.06289	-0.54573	-0.75202	-0.58501	-0.02596	-0.54636	0.8312	0.0055	-0.42543	-0.5068	-0.17386	0.55744	0.23628	-0.30226
Spermatheca area	0.95161	0.97551	0.89606	0.78555	-0.04753	-0.0999	-0.42081	-0.71858	-0.65633	-0.2379	-0.49344	0.57627	-0.21272	-0.21317	-0.50885	-0.11546	0.24472	0.58753	-0.5228	0.88512
Ring prescence	0.12416	-0.00353	0.29776	0.26663	0.01102	0.27105	0.1257	-0.37254	-0.25005	0.4121	-0.26859	0.59824	0.40345	-0.25127	-0.17489	-0.66548	0.28205	-0.41856	0.23503	0.40814	0.06754
Tooth prescence	0.19151	0.10827	-0.07389	0.18677	0.57713	0.26493	-0.54585	-0.17207	0.03508	0.0644	-0.18791	0.51257	0.12772	-0.3827	0.14034	0.17579	0.59468	-0.32068	-0.13864	0.38352	0.20187	0.20174
Genital harmfulness	0.01359	0.12481	0.16184	-0.09644	0.7302	0.86609	-0.45603	0.09877	0.33939	-0.06431	0.27501	0.15928	0.75727	-0.1305	0.19581	0.10814	0.15649	-0.10989	-0.04958	0.30633	0.21198	0.14631	0.51297
RQ change females	0.07065	-0.01159	0.22781	0.37413	-0.39523	-0.19203	0.30499	-0.10258	-0.36359	0.19937	-0.27787	0.16865	0.01495	0.1003	-0.50919	-0.47812	0.06147	-0.25483	0.46746	0.15428	0.03981	0.55114	-0.14024	-0.23574
RQ change males	0.53109	0.52739	0.73345	0.65616	-0.26823	-0.17351	0.08776	-0.33746	-0.51699	-0.15433	-0.34151	0.33645	-0.10489	-0.12775	-0.52204	-0.40609	-0.20589	0.41321	-0.18065	0.4847	0.5859	0.2778	-0.15804	-0.01725	0.60525
RMR change females	0.44345	0.43286	0.23086	0.40405	0.15966	-0.27821	-0.19892	-0.43205	-0.3886	-0.21288	-0.60798	0.23094	-0.50323	-0.22127	-0.22681	0.22276	0.04529	0.62167	-0.8476	0.19685	0.37748	-0.37022	0.09001	-0.25356	-0.4406	0.04932
RMR change males	0.83242	0.81961	0.58939	0.70038	-0.19421	-0.1426	-0.65547	-0.607	-0.74056	-0.44834	-0.45344	0.46197	-0.3274	-0.19893	-0.7332	0.18986	0.47817	0.3434	-0.40896	0.72544	0.78764	-0.07109	0.17443	0.01943	-0.04981	0.24874	0.46017

## Sheet: P values
Dataset S4. P-values for the phylogenetic correlation matrix. P-values lower than P = 0.05 are highlighted in red.
	Body weight males	Body weight females	Lifespan females	Lifespan males	Fecundity	PO females	PO males	RMR females	RMR males	RQ females	RQ males	Ejaculate volume um 3	Cost of reproduction females	Cost of mating females	Cost of mult mating females LS	Cost of mult mating females FEC	Cost of mating males	Ejaculate decay rate	Mating duration	Bursa area	Spermatheca area	Ring prescence	Tooth prescence	Genital harmfulness	RQ change females	RQ change males	RMR change females
Body weight females	0
Lifespan females	0.00067	0.00021
Lifespan males	0.00016	0.00215	0.00566
Fecundity	0.57998	0.78587	0.73476	0.56127
PO females	0.4084	0.62346	0.9774	0.38325	0.0084
PO males	0.15269	0.1833	0.74287	0.26161	0.57133	0.4108
RMR females	0.00228	0.00917	0.0049	0.00434	0.81471	0.5486	0.77266
RMR males	0.00824	0.02427	0.01722	0.00628	0.16514	0.21472	0.77846	0.00247
RQ females	0.54233	0.38937	0.88603	0.99552	0.61554	0.88654	0.14164	0.32926	0.73346
RQ males	0.03833	0.09518	0.12542	0.00391	0.91314	0.38146	0.8222	0.01187	0.03651	0.497
Ejaculate volume um 3	0.02162	0.10561	0.07886	0.00955	0.91026	0.9183	0.15082	0.01084	0.09497	0.48817	0.03316
Cost of reproduction females	0.27226	0.40791	0.96819	0.39825	0.05059	3e-05	0.88784	0.59292	0.17255	0.31337	0.28377	0.99827
Cost of mating females	0.41999	0.75063	0.63868	0.24551	0.97989	0.82664	0.14806	0.26385	0.49631	0.51121	0.47678	0.00483	0.86714
Cost of mult mating females LS	0.0437	0.05788	0.08327	0.00683	0.27023	0.62572	0.34417	0.16785	0.00589	0.29079	0.07024	0.35611	0.53705	0.94095
Cost of mult mating females FEC	0.85371	0.99545	0.16786	0.70124	0.57062	0.98874	0.05089	0.13979	0.19651	0.0814	0.52573	0.27845	0.61696	0.55001	0.95927
Cost of mating males	0.19294	0.37828	0.94504	0.1192	0.70308	0.8432	0.01569	0.31196	0.64491	0.78212	0.17969	0.05436	0.94233	0.3865	0.26053	0.27306
Ejaculate decay rate	0.11051	0.04003	0.05564	0.36204	0.8594	0.44048	0.86508	0.3716	0.32709	0.29417	0.28924	0.97202	0.17846	0.83759	0.63978	0.89084	0.18394
Mating duration	0.08567	0.04849	0.15456	0.26098	0.25758	0.86776	0.68538	0.15375	0.34357	0.34347	0.1416	0.59707	0.37411	0.96153	0.65709	0.64527	0.83847	0.01581
Bursa area	6e-05	0.00051	0.0015	0.00082	0.97897	0.84605	0.06644	0.00478	0.04571	0.93617	0.06607	0.00081	0.98647	0.16796	0.09266	0.58892	0.05969	0.45969	0.33964
Spermatheca area	0	0	8e-05	0.00246	0.88338	0.7574	0.17313	0.00847	0.02045	0.45653	0.10305	0.04986	0.50684	0.50591	0.09113	0.72085	0.44334	0.04456	0.08116	0.00013
Ring prescence	0.70064	0.99132	0.34723	0.40218	0.97289	0.39414	0.6971	0.23303	0.43315	0.18314	0.39861	0.03989	0.19341	0.43083	0.58669	0.01818	0.37444	0.17568	0.46214	0.1878	0.8348
Tooth prescence	0.55102	0.73766	0.81949	0.56108	0.04944	0.40531	0.06638	0.59281	0.91381	0.84239	0.55865	0.08839	0.69243	0.21952	0.66355	0.58472	0.0414	0.3095	0.66741	0.21845	0.52924	0.52951
Genital harmfulness	0.96656	0.69914	0.6153	0.76559	0.00701	0.00027	0.13621	0.76008	0.28047	0.84261	0.38698	0.62098	0.00434	0.68603	0.54192	0.73799	0.62719	0.73388	0.87839	0.33285	0.50835	0.65001	0.0881
RQ change females	0.82728	0.97148	0.4764	0.23088	0.20352	0.54991	0.33508	0.75107	0.24532	0.53445	0.38187	0.6003	0.96322	0.75644	0.09087	0.1159	0.84949	0.42409	0.12543	0.63213	0.90223	0.06326	0.66376	0.46075
RQ change males	0.07561	0.07806	0.00663	0.02049	0.39927	0.58969	0.78623	0.28339	0.08522	0.63202	0.27729	0.28493	0.74563	0.69236	0.08168	0.19024	0.52089	0.18184	0.57421	0.11026	0.0453	0.38199	0.62373	0.95757	0.03704
RMR change females	0.14875	0.15986	0.47035	0.19269	0.62015	0.38126	0.53539	0.16074	0.21189	0.50652	0.03596	0.47019	0.09536	0.48949	0.47839	0.4865	0.88885	0.03092	0.0005	0.53974	0.2264	0.23617	0.78088	0.4265	0.15169	0.87903
RMR change males	0.00078	0.0011	0.04372	0.01119	0.54529	0.65841	0.02067	0.03635	0.00587	0.1438	0.13874	0.13054	0.29888	0.53538	0.00666	0.55452	0.11585	0.27445	0.18682	0.00758	0.00235	0.82624	0.58768	0.95222	0.87783	0.43563	0.13224

## Sheet: FDR 10%
Dataset S4. P-values for the phylogenetic correlation matrix. P-values that are significant at a false discovery rate of 10% are highlighted in red.
	Body weight males	Body weight females	Lifespan females	Lifespan males	Fecundity	PO females	PO males	RMR females	RMR males	RQ females	RQ males	Ejaculate volume um 3	Cost of reproduction females	Cost of mating females	Cost of mult mating females LS	Cost of mult mating females FEC	Cost of mating males	Ejaculate decay rate	Mating duration	Bursa area	Spermatheca area	Ring prescence	Tooth prescence	Genital harmfulness	RQ change females	RQ change males	RMR change females
Body weight females	0
Lifespan females	0.00067	0.00021
Lifespan males	0.00016	0.00215	0.00566
Fecundity	0.57998	0.78587	0.73476	0.56127
PO females	0.4084	0.62346	0.9774	0.38325	0.0084
PO males	0.15269	0.1833	0.74287	0.26161	0.57133	0.4108
RMR females	0.00228	0.00917	0.0049	0.00434	0.81471	0.5486	0.77266
RMR males	0.00824	0.02427	0.01722	0.00628	0.16514	0.21472	0.77846	0.00247
RQ females	0.54233	0.38937	0.88603	0.99552	0.61554	0.88654	0.14164	0.32926	0.73346
RQ males	0.03833	0.09518	0.12542	0.00391	0.91314	0.38146	0.8222	0.01187	0.03651	0.497
Ejaculate volume um 3	0.02162	0.10561	0.07886	0.00955	0.91026	0.9183	0.15082	0.01084	0.09497	0.48817	0.03316
Cost of reproduction females	0.27226	0.40791	0.96819	0.39825	0.05059	3e-05	0.88784	0.59292	0.17255	0.31337	0.28377	0.99827
Cost of mating females	0.41999	0.75063	0.63868	0.24551	0.97989	0.82664	0.14806	0.26385	0.49631	0.51121	0.47678	0.00483	0.86714
Cost of mult mating females LS	0.0437	0.05788	0.08327	0.00683	0.27023	0.62572	0.34417	0.16785	0.00589	0.29079	0.07024	0.35611	0.53705	0.94095
Cost of mult mating females FEC	0.85371	0.99545	0.16786	0.70124	0.57062	0.98874	0.05089	0.13979	0.19651	0.0814	0.52573	0.27845	0.61696	0.55001	0.95927
Cost of mating males	0.19294	0.37828	0.94504	0.1192	0.70308	0.8432	0.01569	0.31196	0.64491	0.78212	0.17969	0.05436	0.94233	0.3865	0.26053	0.27306
Ejaculate decay rate	0.11051	0.04003	0.05564	0.36204	0.8594	0.44048	0.86508	0.3716	0.32709	0.29417	0.28924	0.97202	0.17846	0.83759	0.63978	0.89084	0.18394
Mating duration	0.08567	0.04849	0.15456	0.26098	0.25758	0.86776	0.68538	0.15375	0.34357	0.34347	0.1416	0.59707	0.37411	0.96153	0.65709	0.64527	0.83847	0.01581
Bursa area	6e-05	0.00051	0.0015	0.00082	0.97897	0.84605	0.06644	0.00478	0.04571	0.93617	0.06607	0.00081	0.98647	0.16796	0.09266	0.58892	0.05969	0.45969	0.33964
Spermatheca area	0	0	8e-05	0.00246	0.88338	0.7574	0.17313	0.00847	0.02045	0.45653	0.10305	0.04986	0.50684	0.50591	0.09113	0.72085	0.44334	0.04456	0.08116	0.00013
Ring prescence	0.70064	0.99132	0.34723	0.40218	0.97289	0.39414	0.6971	0.23303	0.43315	0.18314	0.39861	0.03989	0.19341	0.43083	0.58669	0.01818	0.37444	0.17568	0.46214	0.1878	0.8348
Tooth prescence	0.55102	0.73766	0.81949	0.56108	0.04944	0.40531	0.06638	0.59281	0.91381	0.84239	0.55865	0.08839	0.69243	0.21952	0.66355	0.58472	0.0414	0.3095	0.66741	0.21845	0.52924	0.52951
Genital harmfulness	0.96656	0.69914	0.6153	0.76559	0.00701	0.00027	0.13621	0.76008	0.28047	0.84261	0.38698	0.62098	0.00434	0.68603	0.54192	0.73799	0.62719	0.73388	0.87839	0.33285	0.50835	0.65001	0.0881
RQ change females	0.82728	0.97148	0.4764	0.23088	0.20352	0.54991	0.33508	0.75107	0.24532	0.53445	0.38187	0.6003	0.96322	0.75644	0.09087	0.1159	0.84949	0.42409	0.12543	0.63213	0.90223	0.06326	0.66376	0.46075
RQ change males	0.07561	0.07806	0.00663	0.02049	0.39927	0.58969	0.78623	0.28339	0.08522	0.63202	0.27729	0.28493	0.74563	0.69236	0.08168	0.19024	0.52089	0.18184	0.57421	0.11026	0.0453	0.38199	0.62373	0.95757	0.03704
RMR change females	0.14875	0.15986	0.47035	0.19269	0.62015	0.38126	0.53539	0.16074	0.21189	0.50652	0.03596	0.47019	0.09536	0.48949	0.47839	0.4865	0.88885	0.03092	0.0005	0.53974	0.2264	0.23617	0.78088	0.4265	0.15169	0.87903
RMR change males	0.00078	0.0011	0.04372	0.01119	0.54529	0.65841	0.02067	0.03635	0.00587	0.1438	0.13874	0.13054	0.29888	0.53538	0.00666	0.55452	0.11585	0.27445	0.18682	0.00758	0.00235	0.82624	0.58768	0.95222	0.87783	0.43563	0.13224

## Sheet: Q values
Dataset S4. Q-values for the phylogenetic correlation matrix. Q-values smaller than Q = 0.05 are highlighted in red.
	Body weight males	Body weight females	Lifespan females	Lifespan males	Fecundity	PO females	PO males	RMR females	RMR males	RQ females	RQ males	Ejaculate volume um 3	Cost of reproduction females	Cost of mating females	Cost of mult mating females LS	Cost of mult mating females FEC	Cost of mating males	Ejaculate decay rate	Mating duration	Bursa area	Spermatheca area	Ring prescence	Tooth prescence	Genital harmfulness	RQ change females	RQ change males	RMR change females
Body weight females	0
Lifespan females	0.0193725	0.00882
Lifespan males	0.00756	0.0405939	0.0695756
Fecundity	0.830088	0.922966	0.905715	0.819151
PO females	0.731636	0.843693	0.995695	0.724151	0.0780893
PO males	0.467389	0.496638	0.908754	0.610423	0.827443	0.732464
RMR females	0.0405939	0.08253	0.063869	0.0630969	0.95339	0.816806	0.921342
RMR males	0.0780893	0.166801	0.13284	0.0716157	0.484648	0.541094	0.922966	0.0405939
RQ females	0.816806	0.725034	0.962107	0.998161	0.843693	0.962107	0.457606	0.683848	0.905715
RQ males	0.233689	0.356892	0.431023	0.0615825	0.975763	0.724151	0.95339	0.0975404	0.229527	0.802846
Ejaculate volume um 3	0.15134	0.387578	0.342633	0.0839512	0.975763	0.977796	0.467389	0.0931254	0.356892	0.797531	0.219903
Cost of reproduction females	0.62121	0.731636	0.995695	0.729102	0.256486	0.002835	0.962107	0.830088	0.492054	0.658077	0.622564	0.99827
Cost of mating females	0.745334	0.90995	0.84855	0.587359	0.995695	0.95339	0.467389	0.611873	0.802846	0.808525	0.789657	0.063869	0.961916
Cost of mult mating females LS	0.246659	0.280495	0.345891	0.0716157	0.62121	0.843693	0.692001	0.484648	0.0695756	0.628106	0.31608	0.708472	0.816806	0.994974
Cost of mult mating females FEC	0.957574	0.998161	0.484648	0.880014	0.827443	0.998161	0.256486	0.457606	0.505311	0.343056	0.816806	0.622564	0.843693	0.816806	0.995695
Cost of mating males	0.500746	0.724151	0.995056	0.4172	0.880014	0.95428	0.124504	0.658077	0.849868	0.922966	0.496638	0.270369	0.994974	0.724151	0.610423	0.62121
Ejaculate decay rate	0.397836	0.236427	0.273142	0.716498	0.961104	0.760281	0.961916	0.724151	0.683094	0.631797	0.628106	0.995695	0.496638	0.95428	0.84855	0.962107	0.496638
Mating duration	0.348207	0.256486	0.467389	0.610423	0.610423	0.961916	0.879049	0.467389	0.692001	0.692001	0.457606	0.832813	0.724151	0.995695	0.858203	0.849868	0.95428	0.124504
Bursa area	0.004536	0.016065	0.0315	0.0193725	0.995695	0.954647	0.302582	0.063869	0.246834	0.994023	0.302582	0.0193725	0.998161	0.484648	0.356892	0.830088	0.285605	0.779861	0.692001
Spermatheca area	0	0	0.00504	0.0405939	0.962107	0.911775	0.492054	0.0780893	0.14742	0.779861	0.381891	0.256486	0.807379	0.807379	0.355125	0.899278	0.761739	0.246834	0.343056	0.00702
Ring prescence	0.880014	0.998161	0.69446	0.730885	0.995695	0.729102	0.880014	0.568292	0.754519	0.496638	0.729102	0.236427	0.500746	0.753953	0.830088	0.137441	0.724151	0.495575	0.779861	0.499918	0.95428
Tooth prescence	0.816806	0.905715	0.95339	0.819151	0.256486	0.731636	0.302582	0.830088	0.975763	0.95428	0.819151	0.351699	0.880014	0.545912	0.859251	0.830088	0.240757	0.657253	0.861027	0.545912	0.816806	0.816806
Genital harmfulness	0.995695	0.880014	0.843693	0.915801	0.0716157	0.010206	0.455641	0.912096	0.622564	0.95428	0.724151	0.843693	0.0630969	0.879049	0.816806	0.905715	0.843693	0.905715	0.962107	0.687526	0.807379	0.853138	0.351699
RQ change females	0.95339	0.995695	0.789657	0.566705	0.519801	0.816806	0.688371	0.90995	0.587359	0.816806	0.724151	0.83424	0.995695	0.911775	0.355125	0.409441	0.955676	0.749094	0.431023	0.844329	0.971632	0.298903	0.859251	0.779861
RQ change males	0.336242	0.342633	0.0716157	0.14742	0.729102	0.830088	0.922966	0.622564	0.348207	0.844329	0.622564	0.622564	0.909188	0.880014	0.343056	0.500746	0.816806	0.496638	0.82844	0.397836	0.246834	0.724151	0.843693	0.995695	0.229527
RMR change females	0.467389	0.478423	0.786692	0.500746	0.843693	0.724151	0.816806	0.478423	0.537546	0.807379	0.229527	0.786692	0.356892	0.797531	0.789657	0.797531	0.962107	0.20871	0.016065	0.816806	0.559341	0.572258	0.922966	0.749846	0.467389	0.962107
RMR change males	0.0193725	0.0244588	0.246659	0.093996	0.816806	0.858203	0.14742	0.229527	0.0695756	0.460647	0.457606	0.444542	0.638286	0.816806	0.0716157	0.818783	0.409441	0.62121	0.499918	0.075401	0.0405939	0.95339	0.830088	0.995695	0.962107	0.755358	0.44631
